# Supplementary material for: A Comparison of the Malnutrition Universal Screening Tool (MUST) and the Mini Nutritional Assessment-Short Form (MNA-SF) Tool for Older Patients Undergoing General Surgery
Source: J Clin Med. 2021 Dec 14;10(24):5860. doi: 10.3390/jcm10245860 (PMC8704256; doi:10.3390/jcm10245860)
Supplement: Supplementary file 1 [file jcm-10-05860-s001.zip]

Archive with 1 entries (1 files):
- jcm-1418185-supplementary.pdf
